# Supplementary material for: Characterizing serotonin expression throughout bovine mammary gland developmental stages and its relationship with 17β-estradiol at puberty
Source: PLoS One. 2025 Mar 25;20(3):e0319914. doi: 10.1371/journal.pone.0319914 (PMC11936267; doi:10.1371/journal.pone.0319914)
Supplement: S1 file — (XLSX) [file pone.0319914.s003.xlsx]

## Sheet: Mammary Genes
ID	TRT$	TPH1	SERT	HTR1B	HTR4	HTR2A	HTR2B	HTR7	HTR1A	HT1D	HTR1F	HTR3A	HTR3B	HTR2C	HTR5a	HTR6
1	Birth	13.0941	9.65413	10.3741	8.83413	8.26413	10.2941	10.9741	15.4041	6.55413	10.5541	15.4041	15.4041	15.4041	14.1941	15.4041
2	Birth	12.7702	11.9702	13.3852	12.4102	9.26022	12.0602	8.77022	14.3202	5.52022	9.52022	14.3202	14.3202	14.3202	.	14.3202
3	Birth	11.2545	9.96452	12.1445	12.5095	11.2845	8.98452	8.85452	13.9145	3.83452	8.73452	13.9145	12.6145	13.9145	13.2495	13.9145
4	Birth	10.5927	7.76266	11.9127	11.2027	7.05266	9.29266	9.07266	14.3727	9.47266	9.36266	14.3727	14.3727	14.3727	11.4627	14.3727
5	Birth	12.1566	9.86665	10.7766	10.4866	8.48665	11.0066	9.38665	14.8466	7.90665	9.97665	14.8466	14.8466	14.8466	.	14.8466
6	Birth	13.9625	9.34253	13.0825	12.6825	11.3225	11.2225	9.66253	15.4225	5.64253	10.4225	15.4225	14.5125	15.4225	14.5225	15.4225
7	Wean	.	7.32713	.	.	7.22713	.	.	.	5.74713	7.56713	-24.7329	10.9071	11.5671	8.01713	12.2071
8	Wean	1.18639	8.79639	0.646392	4.62639	8.03639	3.28639	0.986392	1.99639	0.486392	1.56639	12.1564	5.87639	6.01639	1.82639	8.44639
9	Wean	.	7.95345	.	.	8.07345	.	.	.	6.82345	7.93345	14.6135	11.7735	11.7835	8.21345	13.4135
10	Wean	-0.843366	8.82663	-1.30337	3.68663	13.2866	1.58663	-0.933366	0.166634	-1.32337	-0.113366	10.9266	4.99663	4.95663	0.096634	6.55663
11	Wean	1.51224	9.80224	1.07224	7.21224	10.2722	4.50224	1.32224	2.25224	0.82224	2.06224	12.5922	5.97224	6.48224	2.30224	9.61224
12	Wean	0.394863	8.60486	-0.0651373	6.74486	10.7849	2.53486	0.244863	0.874863	-0.315137	1.03486	11.4549	5.08486	5.44486	1.03486	8.87486
13	Puberty	-0.620329	8.74967	0.989671	2.26967	11.3097	0.869671	-0.530329	0.719671	-0.390329	-1.36033	.	3.46967	4.32967	0.0396708	5.73967
14	Puberty	2.39992	9.92992	3.36992	4.45992	10.3099	4.22992	3.23992	3.95992	3.65992	2.97992	.	6.63992	7.64992	3.44992	7.73992
15	Puberty	4.92671	8.92671	6.57671	9.03671	10.2367	7.41671	6.07671	7.74671	6.24671	5.81671	.	9.28671	10.1567	5.40671	10.5167
16	Puberty	1.86892	8.87892	3.34892	3.01892	11.1289	5.55892	3.07892	4.18892	4.55892	2.95892	.	6.95892	8.35892	2.54892	8.93892
17	Puberty	4.68439	8.41439	6.20439	10.2644	12.2444	7.56439	5.69439	6.44439	7.32439	5.79439	.	8.92439	11.3144	4.94439	11.2744
18	Puberty	7.08731	7.59731	7.80731	13.5673	10.9073	9.43731	7.25731	8.30731	6.32731	8.62731	.	11.3473	12.5973	7.67731	12.3473
19	SixMoGest	1.22962	9.92962	3.33962	.	.	2.92962	2.67962	3.63962	3.96962	1.08962	.	5.08962	6.52962	2.43962	6.74962
20	SixMoGest	3.6064	11.1164	4.2864	8.2164	.	6.2964	4.4864	5.2164	5.8564	4.0364	.	8.2064	9.6164	4.2664	9.7264
21	SixMoGest	6.02402	10.144	7.27402	6.47402	.	7.53402	6.48402	7.84402	7.23402	6.25402	.	10.464	12.624	6.87402	11.684
22	SixMoGest	2.78301	.	3.37301	4.82301	.	4.77301	3.21301	4.70301	3.41301	3.21301	.	7.23301	8.46301	3.49301	8.53301
23	SixMoGest	5.13516	10.8252	6.31516	9.26516	.	7.19516	5.41516	6.94516	6.66516	5.34516	.	8.78516	11.4052	5.81516	11.4752
24	SixMoGest	4.41282	9.50282	4.88282	9.90282	.	6.21282	4.69282	6.14282	5.29282	4.73282	.	8.09282	9.78282	4.93282	10.8128
25	Lact14	8.89244	6.28244	9.37744	.	8.80244	8.68244	8.69244	.	.	7.46244	.	.	.	11.0924	.
26	Lact14	9.89357	10.4436	10.7436	.	10.0836	7.46357	7.35357	12.0436	10.5936	9.73357	.	.	.	13.8836	.
27	Lact14	7.67859	8.93859	7.14859	.	10.2186	7.65859	6.98859	8.51859	7.29859	7.33859	.	.	.	9.24859	.
28	Lact14	8.2999	7.2199	7.7599	.	9.0699	7.1499	7.4299	9.6099	7.1899	8.1399	.	.	.	9.4599	.
29	Lact14	8.79172	10.2517	9.13172	.	9.17172	7.34172	7.33172	11.2717	8.64172	8.80172	.	.	.	9.56172	.
30	Lact14	10.0945	8.52445	8.64445	.	9.89445	9.06445	7.67445	9.49445	7.95445	8.58445	.	.	.	13.1345	.
31	Lact84	5.95516	5.46516	5.14516	.	8.44516	4.28516	3.81516	6.50516	.	5.96516	.	.	.	6.95516	.
32	Lact84	8.83087	5.80087	.	.	8.21087	6.84087	7.47087	8.76087	.	7.84087	.	.	.	8.53087	.
33	Lact84	6.86847	6.82847	7.58847	.	10.9185	5.86847	6.23847	6.68847	4.52847	5.29847	.	.	.	6.96847	.
34	Lact84	.	7.37548	8.51548	.	11.1855	.	8.61548	7.99548	6.40548	8.68548	.	.	.	9.87548	.
35	Lact84	9.03349	8.21349	8.83349	.	8.94349	7.66349	6.57349	9.23349	8.27349	7.12349	.	.	.	11.9435	.
36	Lact84	8.1226	7.6026	9.2726	.	9.4726	7.2826	7.8326	9.5126	.	9.4426	.	.	.	11.5926	.
37	EarlyDry	6.48509	10.1651	8.20509	6.69509	9.33509	6.27509	7.65509	6.60509	6.94509	5.21509	.	9.41509	12.8451	6.36509	11.0451
38	EarlyDry	2.05704	11.847	3.11704	4.26704	9.19704	2.37704	.	2.27704	1.66704	1.89704	.	4.13704	.	2.68704	5.28704
39	EarlyDry	6.77854	11.1385	7.89854	10.1085	11.5385	6.44854	7.99854	7.23854	8.47854	5.44854	.	10.3585	11.3985	6.63854	.
40	EarlyDry	7.47811	11.5881	7.96811	7.97811	10.3481	7.54811	8.29811	7.95811	8.11811	7.04811	.	10.6581	13.3981	7.36811	10.8781
41	EarlyDry	7.32133	10.2613	8.25133	9.95133	9.18133	.	9.60133	8.17133	8.03133	6.48133	.	10.5213	12.6013	7.79133	12.8713
42	EarlyDry	7.63906	11.1691	8.36906	11.6791	10.8991	6.99906	7.89906	7.96906	8.46906	7.22906	.	11.1791	12.7491	7.89906	11.1391
43	LateDry	4.43867	9.63867	5.18867	6.73867	10.9387	4.19867	5.74867	5.85867	6.27867	5.64867	.	8.47867	10.6687	5.81867	10.4787
44	LateDry	6.7317	10.0317	7.0417	11.0917	9.9517	5.7017	6.5517	7.1817	7.2017	6.9617	.	10.1317	12.6017	7.4417	12.5517
45	LateDry	7.5352	9.4952	7.9652	10.3552	12.8352	5.7352	7.2652	8.5552	7.5752	8.6052	.	10.9352	12.7952	9.1052	13.4752
46	LateDry	6.20142	9.78142	8.01142	11.5214	10.6914	5.52142	7.18142	7.96142	7.89142	7.13142	.	9.92142	12.5014	7.39142	12.4614
47	LateDry	5.44562	10.4956	5.74562	10.1156	10.2556	7.30562	6.64562	6.33562	6.11562	6.43562	.	9.26562	10.7856	6.34562	10.2456
48	LateDry	4.73411	10.7941	6.82411	10.2341	.	4.31411	5.83411	6.26411	6.75411	5.66411	.	8.85411	10.7641	11.7157	10.6141

## Sheet: Serotonin Immunostaining
ID	TRT	Area	Intensity
1	Birth	42155	6817483
2	Birth	16372	1932553
3	Birth	6345	1025091
4	Birth	17584	2896959
5	Birth	10063	1446311
6	Birth	7223	949169
37	EarlyDry	538	79822
38	EarlyDry	310	54978
39	EarlyDry	1418	233739
40	EarlyDry	55125	8736864
41	EarlyDry	35026	4753788
42	EarlyDry	96	16306
25	Lact14	47395	8993582
26	Lact14	22471	3746587
27	Lact14	3836	578150
28	Lact14	33859	5754557
29	Lact14	.	.
30	Lact14	.	.
31	Lact84	71667	11728604
32	Lact84	49507	9719875
33	Lact84	10158	1480309
34	Lact84	24335	3909804
35	Lact84	.	.
36	Lact84	.	.
43	LateDry	27035	4484363
44	LateDry	56989	9941832
45	LateDry	11890	1502932
46	LateDry	44932	6653737
47	LateDry	30857	4843090
48	LateDry	12225	1982880
13	Pub	87921	15505278
14	Pub	56691	8605853
15	Pub	44307	6822601
16	Pub	36182	5550455
17	Pub	17756	2488509
18	Pub	33962	4716086
19	SixMoG	43996	6232176
20	SixMoG	24056	2949440
21	SixMoG	12774	2054274
22	SixMoG	31305	4919367
23	SixMoG	27236	4201800
24	SixMoG	19460	2851759
7	Wean	25034	4270251
8	Wean	7435	957625
9	Wean	12200	1399644
10	Wean	19751	2499576
11	Wean	3887	579781
12	Wean	3355	387694

## Sheet: ER-alpha staining
ID	replicate	TRT	Total	mec	Stroma	TotalP	MECP	StromaP	totalp/total	mecp/mec	strop/stro
7	1	Puberty	5674	852	4822	328	310	18	0.0578075	0.36385	0.00373289
7	2	Puberty	4858	1360	3498	532	486	46	0.10951	0.357353	0.0131504
7	3	Puberty	4628	1761	2867	550	543	7	0.118842	0.308348	0.00244158
7	4	Puberty	3221	1113	2108	446	446	0	0.138466	0.400719	0
7	5	Puberty	3737	1177	2560	432	399	33	0.115601	0.338997	0.0128906
8	1	Puberty	4393	1809	2584	770	749	21	0.175279	0.414041	0.00812693
8	2	Puberty	4647	1389	3258	572	572	0	0.12309	0.411807	0
8	3	Puberty	4115	1757	2358	460	446	14	0.111786	0.253842	0.00593723
8	4	Puberty	4019	1902	2117	754	729	25	0.187609	0.383281	0.0118092
8	5	Puberty	4351	1726	2625	857	787	70	0.196966	0.455968	0.0266667
9	1	Puberty	6403	1674	4729	544	541	3	0.0849602	0.323178	0.000634384
9	2	Puberty	4493	1013	3480	477	476	1	0.106165	0.469891	0.000287356
9	3	Puberty	2387	732	1655	269	250	19	0.112694	0.34153	0.0114804
9	4	Puberty	5557	2046	3511	474	466	8	0.0852978	0.227761	0.00227855
9	5	Puberty	6511	1746	4765	702	682	20	0.107818	0.390607	0.00419727
10	1	Puberty	3277	1101	2176	414	385	29	0.126335	0.349682	0.0133272
10	2	Puberty	3222	1174	2048	440	431	9	0.136561	0.367121	0.00439453
10	3	Puberty	3910	1639	2271	735	710	25	0.18798	0.433191	0.0110084
10	4	Puberty	3819	1421	2398	612	582	30	0.160251	0.409571	0.0125104
10	5	Puberty	3963	1619	2344	565	537	28	0.142569	0.331686	0.0119454
11	1	Puberty	5152	1587	3565	725	713	12	0.140722	0.449275	0.00336606
11	2	Puberty	5103	1793	3310	723	711	12	0.141681	0.396542	0.00362538
11	3	Puberty	4600	1574	3026	757	730	27	0.164565	0.463787	0.00892267
11	4	Puberty	6380	2461	3919	857	834	23	0.134326	0.338887	0.00586884
11	5	Puberty	4606	1474	3132	503	484	19	0.109205	0.328358	0.00606641
1	1	Birth	3308	1395	1913	210	230	20	0.063	0.165	0.01
1	2	Birth	2713	1645	1068	477	511	34	0.176	0.311	0.032
1	3	Birth	2835	1318	1517	195	227	32	0.069	0.172	0.021
2	1	Birth	3028	1383	1645	725	751	26	0.239	0.543	0.016
2	2	Birth	3701	1787	1914	331	331	0	0.089	0.185	0
2	3	Birth	2758	1702	1056	732	739	7	0.265	0.434	0.007
2	4	Birth	3316	1838	1478	308	324	16	0.093	0.176	0.011
2	5	Birth	2466	994	1472	96	121	25	0.039	0.122	0.017
3	1	Birth	1701	1335	366	787	787	0	0.463	0.59	0
3	2	Birth	3657	2231	1426	492	501	9	0.135	0.225	0.006
3	3	Birth	5613	3983	1630	483	483	0	0.086	0.121	0
3	4	Birth	5596	3449	2147	633	633	0	0.113	0.184	0
3	5	Birth	4245	2071	2174	287	287	0	0.068	0.139	0
4	1	Birth	3326	1583	1743	33	33	0	0.01	0.021	0
4	2	Birth	4775	1173	3602	63	70	7	0.013	0.06	0.002
4	3	Birth	4319	1785	2534	49	53	4	0.011	0.03	0.002
4	4	Birth	3922	2099	1823	78	79	1	0.02	0.038	0.001
4	5	Birth	2661	1601	1060	11	16	5	0.004	0.01	0.005
5	1	Birth	2262	1734	528	585	611	26	0.259	0.352	0.049
5	2	Birth	3871	867	3004	167	173	6	0.043	0.2	0.002
5	3	Birth	2975	1240	1735	256	289	33	0.086	0.233	0.019
5	4	Birth	3024	1228	1796	283	293	10	0.094	0.239	0.006
5	5	Birth	1625	1190	435	395	403	8	0.243	0.339	0.018
6	1	Birth	3377	1164	2213	231	247	16	0.068	0.212	0.007
6	2	Birth	1737	1484	253	317	326	9	0.182	0.22	0.036
6	3	Birth	3619	1877	1742	306	312	6	0.085	0.166	0.003
6	4	Birth	5020	1511	3509	211	213	2	0.042	0.141	0.001
6	5	Birth	2610	1628	982	293	298	5	0.112	0.183	0.005

## Sheet: MACT Proliferation
TRT	Block	Well	Count	Avg Count
HTPESTRICI	1	A	1734	2727.25
HTPESTRICI	1	A	1677
HTPESTRICI	1	A	2244
HTPESTRICI	1	A	5254
HTPESTRICI	1	B	1151	2582.25
HTPESTRICI	1	B	3194
HTPESTRICI	1	B	1833
HTPESTRICI	1	B	4151
HTPESTR	1	A	1046	3082.25
HTPESTR	1	A	1245
HTPESTR	1	A	2329
HTPESTR	1	A	7709
HTPESTR	1	B	1287	2913.75
HTPESTR	1	B	979
HTPESTR	1	B	1891
HTPESTR	1	B	7498
HTPICI	1	A	1875	3270.25
HTPICI	1	A	2106
HTPICI	1	A	3233
HTPICI	1	A	5867
HTPICI	1	B	2424	2772.5
HTPICI	1	B	1823
HTPICI	1	B	2949
HTPICI	1	B	3894
HTP	1	A	1219	2704.5
HTP	1	A	1128
HTP	1	A	4317
HTP	1	A	4154
HTP	1	B	2184	2946
HTP	1	B	2023
HTP	1	B	3799
HTP	1	B	3778
CON	1	A	1462	2536.25
CON	1	A	1549
CON	1	A	3921
CON	1	A	3213
CON	1	B	2173	1701
CON	1	B	1603
CON	1	B	5490
CON	1	B	1327
ESTRICI	1	A	2254	3555
ESTRICI	1	A	2582
ESTRICI	1	A	3863
ESTRICI	1	A	5521
ESTRICI	1	B	2829	2605.25
ESTRICI	1	B	2853
ESTRICI	1	B	2317
ESTRICI	1	B	2422
ESTR	1	A	1743	2716.75
ESTR	1	A	1343
ESTR	1	A	2858
ESTR	1	A	4923
ESTR	1	B	2369	2750.75
ESTR	1	B	1912
ESTR	1	B	3274
ESTR	1	B	3448
ICI	1	A	1755	1749.33
ICI	1	A	1674
ICI	1	A	3091
ICI	1	A	1819
ICI	1	B	2159	1948.75
ICI	1	B	1311
ICI	1	B	2722
ICI	1	B	1603
HTPESTRICI	2	A	1874	1634
HTPESTRICI	2	A	1216
HTPESTRICI	2	A	2020
HTPESTRICI	2	A	1426
HTPESTRICI	2	B	1840	1898
HTPESTRICI	2	B	1432
HTPESTRICI	2	B	2958
HTPESTRICI	2	B	1362
HTPESTR	2	A	3450	1696.75
HTPESTR	2	A	1021
HTPESTR	2	A	1396
HTPESTR	2	A	920
HTPESTR	2	B	2870	1971.5
HTPESTR	2	B	1447
HTPESTR	2	B	2557
HTPESTR	2	B	1012
HTPICI	2	A	2635	2096.25
HTPICI	2	A	1865
HTPICI	2	A	2354
HTPICI	2	A	1531
HTPICI	2	B	1754	2084
HTPICI	2	B	1940
HTPICI	2	B	2309
HTPICI	2	B	2333
HTP	2	A	2994	1838
HTP	2	A	1346
HTP	2	A	1449
HTP	2	A	1563
HTP	2	B	2545	1823.75
HTP	2	B	1639
HTP	2	B	1800
HTP	2	B	1311
CON	2	A	910	1237
CON	2	A	2203
CON	2	A	760
CON	2	A	1075
CON	2	B	1615	1194.25
CON	2	B	1048
CON	2	B	1049
CON	2	B	1065
ESTRICI	2	A	2000	1867.75
ESTRICI	2	A	1816
ESTRICI	2	A	1879
ESTRICI	2	A	1776
ESTRICI	2	B	1682	1899.75
ESTRICI	2	B	1539
ESTRICI	2	B	2132
ESTRICI	2	B	2246
ESTR	2	A	2047	1692.25
ESTR	2	A	2196
ESTR	2	A	1206
ESTR	2	A	1320
ESTR	2	B	1869	1663.75
ESTR	2	B	2517
ESTR	2	B	936
ESTR	2	B	1333
ICI	2	A	1857	1504.33
ICI	2	A	2105
ICI	2	A	1102
ICI	2	A	1554
ICI	2	B	1614	1503.75
ICI	2	B	1576
ICI	2	B	1274
ICI	2	B	1551
HTPESTRICI	3	A	2546	1948.5
HTPESTRICI	3	A	1775
HTPESTRICI	3	A	1884
HTPESTRICI	3	A	1589
HTPESTRICI	3	B	2068	2068
HTPESTRICI	3	B	2046
HTPESTRICI	3	B	1873
HTPESTRICI	3	B	2285
HTPESTR	3	A	2627	1730.5
HTPESTR	3	A	1383
HTPESTR	3	A	1450
HTPESTR	3	A	1462
HTPESTR	3	B	2951	1838
HTPESTR	3	B	1321
HTPESTR	3	B	1760
HTPESTR	3	B	1320
HTPICI	3	A	3030	2882
HTPICI	3	A	2842
HTPICI	3	A	2788
HTPICI	3	A	2868
HTPICI	3	B	2927	2626.5
HTPICI	3	B	2999
HTPICI	3	B	1942
HTPICI	3	B	2638
HTP	3	A	1382	1754.25
HTP	3	A	2622
HTP	3	A	1560
HTP	3	A	1453
HTP	3	B	2245	2002.25
HTP	3	B	2211
HTP	3	B	1953
HTP	3	B	1600
CON	3	A	1004	1197.5
CON	3	A	1684
CON	3	A	982
CON	3	A	1120
CON	3	B	1184	1267.5
CON	3	B	1214
CON	3	B	1278
CON	3	B	1394
ESTRICI	3	A	2310	2113.5
ESTRICI	3	A	2218
ESTRICI	3	A	2036
ESTRICI	3	A	1890
ESTRICI	3	B	2415	2008.5
ESTRICI	3	B	2188
ESTRICI	3	B	1783
ESTRICI	3	B	1648
ESTR	3	A	2047	1772
ESTR	3	A	2004
ESTR	3	A	1459
ESTR	3	A	1578
ESTR	3	B	1523	1836.5
ESTR	3	B	2354
ESTR	3	B	1713
ESTR	3	B	1756
ICI	3	A	1910	1927
ICI	3	A	2366
ICI	3	A	1800
ICI	3	A	1632
ICI	3	B	2131	1850.33
ICI	3	B	2314
ICI	3	B	1890
ICI	3	B	1530

## Sheet: MACT Genes
ID	TRT	Block	ESR1	ESR2	GPER1	TPH1	AREG	HTR1B	HTR7	HTR1A
1	CON	1	13.7	13.7	10.5	11	15.675	12.315	7.10499	10.965
2	CON	1	13.9	13.9	11.2	12.3	15.9041	13.2441	7.45412	12.5241
3	HTP	1	13.7	13.7	10.9	12.5	16.0913	16.2013	7.40125	14.2813
4	HTP	1	14.4	14.4	11	12.6	16.6845	14.4545	7.54449	13.9345
5	ES	1	14.1	14.1	10.9	12.1	16.2426	13.5626	8.57259	15.5026
6	ES	1	13.8	13.8	11.2	13.3	15.8887	14.1587	7.45872	13.7287
7	HTPES	1	13.8	13.8	11.2	13.4	16.8576	14.7976	7.90764	14.1676
8	HTPES	1	14.6	14.6	11.4	13.8	17.5737	15.5537	7.62369	15.0937
9	ICI	1	13.9	13.9	11.4	13.2	16.6335	13.7735	7.26348	14.1235
10	ICI	1	14.4	14.4	11.7	13.5	16.5708	13.5608	7.33077	14.0008
11	ICIHTP	1	13.8	13.8	11.4	11.1	15.5592	12.4792	7.34923	11.4392
12	ICIHTP	1	13.4	13.4	11.1	12.1	16.8236	13.2836	7.59357	12.2936
13	ICIES	1	15.2	15.2	12.8	14.4	17.1764	12.8464	7.21642	15.9464
14	ICIES	1	15.6	15.6	12.6	14.8	17.2322	12.4322	7.06215	15.7522
15	ICIHTPES	1	13.8	13.8	10.5	12.7	15.5644	13.5744	7.55442	13.3144
16	ICIHTPES	1	13.4	13.4	10.5	12.2	15.5105	12.9905	7.33048	12.7605
17	CON	2	13.2	13.2	10.5	10.6	14.8513	11.6113	7.41133	10.7613
18	CON	2	13.5	13.5	10.6	12.4	16.9461	13.5861	7.6361	13.0461
19	HTP	2	13.4	13.4	10.6	12.7	17.056	14.216	8.20598	13.766
20	HTP	2	13.5	13.5	10.5	13.5	15.8085	14.8785	7.52849	15.0485
21	ES	2	13.5	13.5	10.2	11.4	16.9904	14.2104	7.66039	13.0204
22	ES	2	13.6	13.6	10.6	13.1	17.1863	14.5363	7.57629	14.3763
23	HTPES	2	13.2	13.2	10.3	12	15.763	13.433	7.73304	12.613
24	HTPES	2	13.3	13.3	10.5	13.2	16.5436	13.6336	7.7836	14.0036
25	ICI	2	13.3	13.3	10.8	11	16.7037	14.0537	7.41369	11.3637
26	ICI	2	13	13	10.6	10.9	15.6778	12.9478	7.58782	11.9278
27	ICIHTP	2	14.8	14.8	12.2	12.8	16.7417	12.8017	8.48167	13.5117
28	ICIHTP	2	14.7	14.7	12.2	12.8	17.261	.	8.00099	13.371
29	ICIES	2	12.6	12.6	10.3	10.8	15.3404	13.0604	7.01038	12.6704
30	ICIES	2	12.8	12.8	10	11	15.9567	12.6767	6.89675	12.8567
31	ICIHTPES	2	13	13	10.4	10.3	14.6618	12.5418	7.30184	11.1718
32	ICIHTPES	2	13.2	13.2	10.6	11.3	14.7119	13.0319	7.32188	12.8319
33	CON	3	12.9	12.9	10.8	11.4	15.9584	12.6584	7.52841	11.9484
34	CON	3	13	13	11.2	12	16.2974	13.3674	7.43743	12.3674
35	HTP	3	13.1	13.1	11.1	12	16.0212	13.1312	8.05124	13.7112
36	HTP	3	13.6	13.6	10.9	12.5	16.0097	14.2797	8.40973	14.1697
37	ES	3	13.1	13.1	10.7	11.6	16.9721	14.5621	7.62215	12.3421
38	ES	3	13.3	13.3	10.9	12.2	16.178	13.598	7.36796	12.868
39	HTPES	3	13.5	13.5	10.7	12.6	15.731	14.821	8.38096	13.951
40	HTPES	3	13.2	13.2	10.7	12.1	15.8418	13.3118	8.01179	13.0318
41	ICI	3	12.7	12.7	10.8	10.6	15.5806	13.2106	7.35058	12.0606
42	ICI	3	13.3	13.3	11.1	11	15.8967	12.5467	7.86666	11.7567
43	ICIHTP	3	14.6	14.6	12.5	11.8	16.9863	12.5663	8.09629	13.0263
44	ICIHTP	3	15	15	12.8	12.7	16.5933	11.9133	8.31333	14.0933
45	ICIES	3	12.7	12.7	10	11.2	15.0655	12.6355	7.6555	11.9955
46	ICIES	3	12.9	12.9	10.1	11.4	15.5811	11.8011	7.78112	12.5911
47	ICIHTPES	3	13.1	13.1	10.9	10.4	15.222	12.772	8.22201	11.972
48	ICIHTPES	3	13.2	13.2	10.6	10.6	17.5518	12.3818	7.73184	11.5318
